# Supplementary material for: The Outcome after Endovascular and Open Repair of Abdominal Aortic Aneurysms—A Binational Study Conducted between 1998 and 2017
Source: J Clin Med. 2024 Jul 29;13(15):4449. doi: 10.3390/jcm13154449 (PMC11313620; doi:10.3390/jcm13154449)
Supplement: Supplementary file 1 [file jcm-13-04449-s001.zip]

Archive with 1 entries (1 files):
- jcm-3042249-supplementary.pdf
